# Supplementary material for: ﻿Molecular and morphological data reveal two new polypores (Polyporales, Basidiomycota) with reddish brown to orange basidiomata from China
Source: MycoKeys. 2024 Jul 15;107:75–94. doi: 10.3897/mycokeys.107.126176 (PMC11263816; doi:10.3897/mycokeys.107.126176)
Supplement: XML Treatment for Aurantiporus orientalis [file mycokeys.107.126176-treatment1.xml]

<!DOCTYPE tp:taxon-treatment
  PUBLIC "-//TaxonX//DTD Taxonomic Treatment Publishing DTD v0 20100105//EN" "tax-treatment-NSO.dtd">
<tp:taxon-treatment xmlns:tp="http://www.plazi.org/taxpub"><tp:treatment-meta><kwd-group><label>Taxon classification</label><kwd>
                <named-content content-type="kingdom">Fungi</named-content>
              </kwd><kwd>
                <named-content content-type="order">Polyporales</named-content>
              </kwd><kwd>
                <named-content content-type="family">Meruliaceae</named-content>
              </kwd></kwd-group><mixed-citation publication-type="journal"><person-group><name><surname>Zhang</surname><given-names>Xin</given-names></name><name><surname>Zhou</surname><given-names>Hong-Min</given-names></name><name><surname>Ghobad-Nejhad</surname><given-names>Masoomeh</given-names></name><name><surname>Liu</surname><given-names>Hong-Gao</given-names></name><name><surname>Vlasák</surname><given-names>Josef</given-names></name><name><surname>Dai</surname><given-names>Yu-Cheng</given-names></name><name><surname>Yuan</surname><given-names>Yuan</given-names></name></person-group><article-title>﻿Molecular and morphological data reveal two new polypores (<tp:taxon-name><tp:taxon-name-part taxon-name-part-type="order">Polyporales</tp:taxon-name-part></tp:taxon-name>, <tp:taxon-name><tp:taxon-name-part taxon-name-part-type="phylum">Basidiomycota</tp:taxon-name-part></tp:taxon-name>) with reddish brown to orange basidiomata from China</article-title><source>MycoKeys</source><day>15</day><month>07</month><year>2024</year><volume>107</volume><fpage>75</fpage><lpage>94</lpage><pub-id pub-id-type="doi">10.3897/mycokeys.107.126176</pub-id></mixed-citation></tp:treatment-meta><tp:nomenclature><label>﻿</label><tp:taxon-name>
              <object-id xmlns:xlink="http://www.w3.org/1999/xlink" content-type="arpha" xlink:type="simple">9E193D43-F97E-5E29-8EFB-B1142ABBAD70</object-id>
              <tp:taxon-name-part taxon-name-part-type="genus" reg="Aurantiporus">Aurantiporus</tp:taxon-name-part>
              <tp:taxon-name-part taxon-name-part-type="species" reg="orientalis">orientalis</tp:taxon-name-part>
              <object-id xmlns:xlink="http://www.w3.org/1999/xlink" content-type="mycobank" xlink:type="simple">853592</object-id>
            </tp:taxon-name><tp:taxon-authority>Y.C. Dai, Xin Zhang, Ghobad-Nejhad &amp; Yuan Yuan</tp:taxon-authority><tp:taxon-status xmlns:xlink="http://www.w3.org/1999/xlink" xlink:type="simple">sp. nov.</tp:taxon-status><xref ref-type="fig" rid="F2">Figs 2</xref><xref ref-type="fig" rid="F3">, 3</xref></tp:nomenclature><tp:treatment-sec sec-type="Holotype" id="SECID0E2ZBI"><title>Holotype.</title><p>China, Jilin Province, Antu County, Changbaishan Nature Reserve, on living tree of <italic><tp:taxon-name><tp:taxon-name-part taxon-name-part-type="genus" reg="Quercus">Quercus</tp:taxon-name-part><tp:taxon-name-part taxon-name-part-type="species" reg="mongolica">mongolica</tp:taxon-name-part></tp:taxon-name></italic>, 4 July 2022, Dai 23714 (<named-content xmlns:xlink="http://www.w3.org/1999/xlink" content-type="dwc:institutional_code" xlink:title="Fungarium of the State Key Laboratory of Efficient Production of Forest Resources, Beijing Forestry University" xlink:href="http://grbio.org/institution/beijing-forestry-university" xlink:type="simple">BJFC</named-content> 038959).</p><fig id="F2" position="float" orientation="portrait"><object-id xmlns:xlink="http://www.w3.org/1999/xlink" content-type="doi" xlink:type="simple">10.3897/mycokeys.107.126176.figure2</object-id><object-id xmlns:xlink="http://www.w3.org/1999/xlink" content-type="arpha" xlink:type="simple">FB4AEFD3-CB72-5589-ABB5-3B3699DDB643</object-id><label>Figure 2.</label><caption><p>Basidiomata of <italic><tp:taxon-name><tp:taxon-name-part taxon-name-part-type="genus" reg="Aurantiporus">Aurantiporus</tp:taxon-name-part><tp:taxon-name-part taxon-name-part-type="species" reg="orientalis">orientalis</tp:taxon-name-part></tp:taxon-name></italic> (Dai 23714).</p></caption><graphic xmlns:xlink="http://www.w3.org/1999/xlink" xlink:href="mycokeys-107-075-g002.jpg" position="float" orientation="portrait" xlink:type="simple" id="oo_1092683.jpg"><uri content-type="original_file" xlink:type="simple">https://binary.pensoft.net/fig/1092683</uri></graphic></fig></tp:treatment-sec><tp:treatment-sec sec-type="etymology" id="SECID0EI2BI"><title>Etymology.</title><p><italic><tp:taxon-name><tp:taxon-name-part taxon-name-part-type="genus" reg="Orientalis">Orientalis</tp:taxon-name-part></tp:taxon-name></italic> (Lat.): refers to the species occurring in East Asia.</p><fig id="F3" position="float" orientation="portrait"><object-id xmlns:xlink="http://www.w3.org/1999/xlink" content-type="doi" xlink:type="simple">10.3897/mycokeys.107.126176.figure3</object-id><object-id xmlns:xlink="http://www.w3.org/1999/xlink" content-type="arpha" xlink:type="simple">D2348461-5C12-5D4A-A3D4-A05A3C393CE6</object-id><label>Figure 3.</label><caption><p>Microscopic structures of <italic><tp:taxon-name><tp:taxon-name-part taxon-name-part-type="genus" reg="Aurantiporus">Aurantiporus</tp:taxon-name-part><tp:taxon-name-part taxon-name-part-type="species" reg="orientalis">orientalis</tp:taxon-name-part></tp:taxon-name></italic> (Dai 23714, holotype) <bold>a</bold> basidiospores <bold>b</bold> basidia and basidioles <bold>c</bold> cystidioles <bold>d</bold> hyphae from context <bold>e</bold> hyphae from tube trama.</p></caption><graphic xmlns:xlink="http://www.w3.org/1999/xlink" xlink:href="mycokeys-107-075-g003.jpg" position="float" orientation="portrait" xlink:type="simple" id="oo_1092684.jpg"><uri content-type="original_file" xlink:type="simple">https://binary.pensoft.net/fig/1092684</uri></graphic></fig></tp:treatment-sec><tp:treatment-sec sec-type="diagnosis" id="SECID0EX3BI"><title>Diagnosis.</title><p><italic><tp:taxon-name><tp:taxon-name-part taxon-name-part-type="genus" reg="Aurantiporus">Aurantiporus</tp:taxon-name-part><tp:taxon-name-part taxon-name-part-type="species" reg="orientalis">orientalis</tp:taxon-name-part></tp:taxon-name></italic> is characterized by pileate, imbricate, triquetrous basidiomata with apricot-orange pores when fresh, that become honey yellow upon drying and reddish in KOH solution, large pores 1–2 per mm, the presence of cystidioles, broadly ellipsoid basidiospores measuring 3.4–4 × 2.5–3 μm, and growing on <italic><tp:taxon-name><tp:taxon-name-part taxon-name-part-type="genus" reg="Quercus">Quercus</tp:taxon-name-part></tp:taxon-name></italic> in Northeast China.</p></tp:treatment-sec><tp:treatment-sec sec-type="Fruitbody" id="SECID0EP4BI"><title>Fruitbody.</title><p>Basidiomata annual, pileate, imbricate, inseparable from the substrate, watery to soft corky and without odor or taste when fresh, shrinking and becoming brittle to hard corky upon drying. Pilei triquetrous, projecting up to 10 cm, 15 cm wide and 3 cm thick at base. Pileal surface orange-yellow when fresh, becoming honey-yellow upon drying, matted. Pore surface apricot-orange when fresh, becoming fuscous to date brown upon drying; sterile margin distinct, concolorous with pileal surface, up to 3 mm wide; pores angular to irregular, 1–2 per mm; dissepiments thin, lacerate. Context clay-buff and hard corky when dry, up to 2.5 cm thick, becoming reddish in KOH solution. Tube layer concolorous with pore surface, brittle to rigid, up to 5 mm deep.</p></tp:treatment-sec><tp:treatment-sec sec-type="Hyphal structure" id="SECID0EU4BI"><title>Hyphal structure.</title><p>Hyphal system monomitic; generative hyphae bearing clamp connections, richly encrusted with fine yellowish crystals, IKI–, CB–; tissue becoming reddish in KOH solution.</p></tp:treatment-sec><tp:treatment-sec sec-type="Context" id="SECID0EZ4BI"><title>Context.</title><p>Generative hyphae hyaline, slightly thick- to thick-walled, occasionally branched, flexuous, interwoven, 2.5–5 µm in diam.</p></tp:treatment-sec><tp:treatment-sec sec-type="Tubes" id="SECID0E54BI"><title>Tubes.</title><p>Generative hyphae hyaline, thin- to slightly thick-walled, occasionally branched, flexuous to straight, interwoven, 2–4 µm in diam. Cystidia absent; cystidioles present, clavate to fusoid, thin-walled, smooth, 16–24 × 4–5.5 µm; basidia clavate, bearing four sterigmata and a basal clamp connection, 21–26 × 5–7 μm; basidioles similar in shape to basidia, but smaller.</p></tp:treatment-sec><tp:treatment-sec sec-type="Spores" id="SECID0ED5BI"><title>Spores.</title><p>Basidiospores broadly ellipsoid, hyaline, thin-walled, smooth, some with one or two guttules, IKI–, CB–, (3.3–)3.4–4(–4.1) × 2.5–3 μm, L = 3.69 μm, W = 2.76 μm, Q=1.34 (n = 30/1).</p></tp:treatment-sec><tp:treatment-sec sec-type="ecology" id="SECID0EI5BI"><title>Ecology and distribution.</title><p>Growing on living tree of <italic><tp:taxon-name><tp:taxon-name-part taxon-name-part-type="genus" reg="Quercus">Quercus</tp:taxon-name-part><tp:taxon-name-part taxon-name-part-type="species" reg="mongolica">mongolica</tp:taxon-name-part></tp:taxon-name></italic>. Known from the type location only.</p></tp:treatment-sec><tp:treatment-sec sec-type="Type of rot" id="SECID0EZ5BI"><title>Type of rot.</title><p>White rot.</p></tp:treatment-sec><tp:treatment-sec sec-type="material" id="SECID0E55BI"><title>Specimens examined/studied.</title><p>The holotype.</p></tp:treatment-sec></tp:taxon-treatment>
