# Supplementary material for: ﻿Molecular and morphological data reveal two new polypores (Polyporales, Basidiomycota) with reddish brown to orange basidiomata from China
Source: MycoKeys. 2024 Jul 15;107:75–94. doi: 10.3897/mycokeys.107.126176 (PMC11263816; doi:10.3897/mycokeys.107.126176)
Supplement: XML Treatment for Hapalopilus tabuliformis [file mycokeys.107.126176-treatment2.xml]

<!DOCTYPE tp:taxon-treatment
  PUBLIC "-//TaxonX//DTD Taxonomic Treatment Publishing DTD v0 20100105//EN" "tax-treatment-NSO.dtd">
<tp:taxon-treatment xmlns:tp="http://www.plazi.org/taxpub"><tp:treatment-meta><kwd-group><label>Taxon classification</label><kwd>
                <named-content content-type="kingdom">Fungi</named-content>
              </kwd><kwd>
                <named-content content-type="order">Polyporales</named-content>
              </kwd><kwd>
                <named-content content-type="family">Phanerochaetaceae</named-content>
              </kwd></kwd-group><mixed-citation publication-type="journal"><person-group><name><surname>Zhang</surname><given-names>Xin</given-names></name><name><surname>Zhou</surname><given-names>Hong-Min</given-names></name><name><surname>Ghobad-Nejhad</surname><given-names>Masoomeh</given-names></name><name><surname>Liu</surname><given-names>Hong-Gao</given-names></name><name><surname>Vlasák</surname><given-names>Josef</given-names></name><name><surname>Dai</surname><given-names>Yu-Cheng</given-names></name><name><surname>Yuan</surname><given-names>Yuan</given-names></name></person-group><article-title>﻿Molecular and morphological data reveal two new polypores (<tp:taxon-name><tp:taxon-name-part taxon-name-part-type="order">Polyporales</tp:taxon-name-part></tp:taxon-name>, <tp:taxon-name><tp:taxon-name-part taxon-name-part-type="phylum">Basidiomycota</tp:taxon-name-part></tp:taxon-name>) with reddish brown to orange basidiomata from China</article-title><source>MycoKeys</source><day>15</day><month>07</month><year>2024</year><volume>107</volume><fpage>75</fpage><lpage>94</lpage><pub-id pub-id-type="doi">10.3897/mycokeys.107.126176</pub-id></mixed-citation></tp:treatment-meta><tp:nomenclature><label>﻿</label><tp:taxon-name>
              <object-id xmlns:xlink="http://www.w3.org/1999/xlink" content-type="arpha" xlink:type="simple">508BF0A9-0B6D-558F-B08B-2CDD25E60B60</object-id>
              <tp:taxon-name-part taxon-name-part-type="genus" reg="Hapalopilus">Hapalopilus</tp:taxon-name-part>
              <tp:taxon-name-part taxon-name-part-type="species" reg="tabuliformis">tabuliformis</tp:taxon-name-part>
              <object-id xmlns:xlink="http://www.w3.org/1999/xlink" content-type="mycobank" xlink:type="simple">853593</object-id>
            </tp:taxon-name><tp:taxon-authority>Y.C. Dai, Xin Zhang, Ghobad-Nejhad &amp; Yuan Yuan</tp:taxon-authority><tp:taxon-status xmlns:xlink="http://www.w3.org/1999/xlink" xlink:type="simple">sp. nov.</tp:taxon-status><xref ref-type="fig" rid="F4">Figs 4</xref><xref ref-type="fig" rid="F5">, 5</xref></tp:nomenclature><tp:treatment-sec sec-type="Holotype" id="SECID0EVACI"><title>Holotype.</title><p>China. Inner Mongolia Autonomous Region, Alxa County, Beisi Forest Park, on fallen branch of <italic><tp:taxon-name><tp:taxon-name-part taxon-name-part-type="genus" reg="Pinus">Pinus</tp:taxon-name-part><tp:taxon-name-part taxon-name-part-type="species" reg="tabuliformis">tabuliformis</tp:taxon-name-part></tp:taxon-name></italic>, 18 September 2022, Dai 24540 (<named-content xmlns:xlink="http://www.w3.org/1999/xlink" content-type="dwc:institutional_code" xlink:title="Fungarium of the State Key Laboratory of Efficient Production of Forest Resources, Beijing Forestry University" xlink:href="http://grbio.org/institution/beijing-forestry-university" xlink:type="simple">BJFC</named-content> 039782).</p><fig id="F4" position="float" orientation="portrait"><object-id xmlns:xlink="http://www.w3.org/1999/xlink" content-type="doi" xlink:type="simple">10.3897/mycokeys.107.126176.figure4</object-id><object-id xmlns:xlink="http://www.w3.org/1999/xlink" content-type="arpha" xlink:type="simple">8DB04236-C3BC-5A6B-99A5-42B4FDE7196C</object-id><label>Figure 4.</label><caption><p>Basidiomata of <italic><tp:taxon-name><tp:taxon-name-part taxon-name-part-type="genus" reg="Hapalopilus">Hapalopilus</tp:taxon-name-part><tp:taxon-name-part taxon-name-part-type="species" reg="tabuliformis">tabuliformis</tp:taxon-name-part></tp:taxon-name></italic> (Dai 24540).</p></caption><graphic xmlns:xlink="http://www.w3.org/1999/xlink" xlink:href="mycokeys-107-075-g004.jpg" position="float" orientation="portrait" xlink:type="simple" id="oo_1092685.jpg"><uri content-type="original_file" xlink:type="simple">https://binary.pensoft.net/fig/1092685</uri></graphic></fig></tp:treatment-sec><tp:treatment-sec sec-type="etymology" id="SECID0ECCCI"><title>Etymology.</title><p><italic><tp:taxon-name><tp:taxon-name-part taxon-name-part-type="genus" reg="Tabuliformis">Tabuliformis</tp:taxon-name-part></tp:taxon-name></italic> (Lat.): refers to the species growing on <italic><tp:taxon-name><tp:taxon-name-part taxon-name-part-type="genus" reg="Pinus">Pinus</tp:taxon-name-part><tp:taxon-name-part taxon-name-part-type="species" reg="tabuliformis">tabuliformis</tp:taxon-name-part></tp:taxon-name></italic>.</p><fig id="F5" position="float" orientation="portrait"><object-id xmlns:xlink="http://www.w3.org/1999/xlink" content-type="doi" xlink:type="simple">10.3897/mycokeys.107.126176.figure5</object-id><object-id xmlns:xlink="http://www.w3.org/1999/xlink" content-type="arpha" xlink:type="simple">DC0E3E0D-DB57-572C-BCDC-9D13108788E6</object-id><label>Figure 5.</label><caption><p>Microscopic structures of <italic><tp:taxon-name><tp:taxon-name-part taxon-name-part-type="genus" reg="Hapalopilus">Hapalopilus</tp:taxon-name-part><tp:taxon-name-part taxon-name-part-type="species" reg="tabuliformis">tabuliformis</tp:taxon-name-part></tp:taxon-name></italic> (Dai 24540, holotype) <bold>a</bold> basidiospores <bold>b</bold> basidia <bold>c</bold> basidioles, <bold>d</bold> hyphae from context <bold>e</bold> hyphae from tube trama.</p></caption><graphic xmlns:xlink="http://www.w3.org/1999/xlink" xlink:href="mycokeys-107-075-g005.jpg" position="float" orientation="portrait" xlink:type="simple" id="oo_1092686.jpg"><uri content-type="original_file" xlink:type="simple">https://binary.pensoft.net/fig/1092686</uri></graphic></fig></tp:treatment-sec><tp:treatment-sec sec-type="diagnosis" id="SECID0E3DCI"><title>Diagnosis.</title><p><italic><tp:taxon-name><tp:taxon-name-part taxon-name-part-type="genus" reg="Hapalopilus">Hapalopilus</tp:taxon-name-part><tp:taxon-name-part taxon-name-part-type="species" reg="tabuliformis">tabuliformis</tp:taxon-name-part></tp:taxon-name></italic> is characterized by resupinate to effused-reflexed basidiomata having a pale pink to buff-yellow pileal surface and purple coloration in KOH solution, small pores 3–5 per mm, the absence of cystidioles, long and narrow basidia measuring 18–31 × 3.2–5.8 μm, broadly ellipsoid basidiospores measuring 3.2–4 × 2.6–3.2 μm, and growing on <italic><tp:taxon-name><tp:taxon-name-part taxon-name-part-type="genus" reg="Pinus">Pinus</tp:taxon-name-part><tp:taxon-name-part taxon-name-part-type="species" reg="tabuliformis">tabuliformis</tp:taxon-name-part></tp:taxon-name></italic> in western China.</p></tp:treatment-sec><tp:treatment-sec sec-type="Fruitbody" id="SECID0EYECI"><title>Fruitbody.</title><p>Basidiomata annual, resupinate to effused-reflexed, adnate, soft corky and without odor or taste when fresh, becoming brittle to hard corky upon drying. Pilei projecting up to 0.9 cm, 1.2 cm wide and 3 mm thick at base. Pileal surface pale pink to buff-yellow when fresh, becoming honey-yellow when dry. Pore surface light vinaceous gray to grayish violet when fresh, becoming buff to grayish brown when dry; margin cream to pale ochraceous, fimbriate and thinning out when resupinate, up to 1 mm wide; pores angular to irregular, 3–5 per mm; dissepiments thin, entire to lacerate. Context honey and corky when dry, up to 2 mm thick, becoming purple in KOH solution. Tube layer concolorous with pore surface, corky, up to 1 mm deep.</p></tp:treatment-sec><tp:treatment-sec sec-type="Hyphal structure" id="SECID0E4ECI"><title>Hyphal structure.</title><p>Hyphal system monomitic; generative hyphae bearing clamp connections, richly encrusted with fine yellowish crystals (dissolved in KOH solution), IKI–, CB–; tissue becoming purple in KOH solution.</p></tp:treatment-sec><tp:treatment-sec sec-type="Context" id="SECID0ECFCI"><title>Context.</title><p>Generative hyphae hyaline, slightly thick- to thick-walled, occasionally branched, interwoven, 2–4.3 µm in diam.</p></tp:treatment-sec><tp:treatment-sec sec-type="Tubes" id="SECID0EHFCI"><title>Tubes.</title><p>Generative hyphae hyaline, thin- to slightly thick-walled, frequently branched, interwoven, flexuous, 3–5.9 µm in diam. Cystidia and cystidioles absent. Basidia clavate to pyriform, bearing four sterigmata and a basal clamp connection, 18–31 × 3.2–5.8 μm; basidioles similar in shape to basidia, but smaller.</p></tp:treatment-sec><tp:treatment-sec sec-type="Spores" id="SECID0EMFCI"><title>Spores.</title><p>Basidiospores broadly ellipsoid, hyaline, thin-walled, smooth, usually with a guttule, IKI–, CB–, (3–)3.2–4(–4.2) × (2.5–)2.6–3.2(–3.4) μm, L= 3.68 μm, W = 2.76 μm, Q=1.25 (n=60/2).</p></tp:treatment-sec><tp:treatment-sec sec-type="ecology" id="SECID0ERFCI"><title>Ecology and distribution.</title><p>Growing on fallen branches of <italic><tp:taxon-name><tp:taxon-name-part taxon-name-part-type="genus" reg="Pinus">Pinus</tp:taxon-name-part><tp:taxon-name-part taxon-name-part-type="species" reg="tabuliformis">tabuliformis</tp:taxon-name-part></tp:taxon-name></italic>. Known from the type location only.</p></tp:treatment-sec><tp:treatment-sec sec-type="Type of rot" id="SECID0ECGCI"><title>Type of rot.</title><p>White rot.</p></tp:treatment-sec><tp:treatment-sec sec-type="Additional specimen examined" id="SECID0EHGCI"><title>Additional specimen examined.</title><p>China. Inner Mongolia Autonomous Region, Alxa County, Beisi Forest Park, on fallen branch of <italic><tp:taxon-name><tp:taxon-name-part taxon-name-part-type="genus" reg="Pinus">Pinus</tp:taxon-name-part><tp:taxon-name-part taxon-name-part-type="species" reg="tabuliformis">tabuliformis</tp:taxon-name-part></tp:taxon-name></italic>, 18 September 2022, Dai 24535 (<named-content xmlns:xlink="http://www.w3.org/1999/xlink" content-type="dwc:institutional_code" xlink:title="Fungarium of the State Key Laboratory of Efficient Production of Forest Resources, Beijing Forestry University" xlink:href="http://grbio.org/institution/beijing-forestry-university" xlink:type="simple">BJFC</named-content> 039777).</p></tp:treatment-sec></tp:taxon-treatment>
