# Supplementary material for: ﻿Molecular and morphological data reveal two new polypores (Polyporales, Basidiomycota) with reddish brown to orange basidiomata from China
Source: MycoKeys. 2024 Jul 15;107:75–94. doi: 10.3897/mycokeys.107.126176 (PMC11263816; doi:10.3897/mycokeys.107.126176)
Supplement: XML Treatment for Aurantiporus alboaurantius [file mycokeys.107.126176-treatment3.xml]

<!DOCTYPE tp:taxon-treatment
  PUBLIC "-//TaxonX//DTD Taxonomic Treatment Publishing DTD v0 20100105//EN" "tax-treatment-NSO.dtd">
<tp:taxon-treatment xmlns:tp="http://www.plazi.org/taxpub"><tp:treatment-meta><kwd-group><label>Taxon classification</label><kwd>
                <named-content content-type="kingdom">Fungi</named-content>
              </kwd><kwd>
                <named-content content-type="order">Polyporales</named-content>
              </kwd><kwd>
                <named-content content-type="family">Meruliaceae</named-content>
              </kwd></kwd-group><mixed-citation publication-type="journal"><person-group><name><surname>Zhang</surname><given-names>Xin</given-names></name><name><surname>Zhou</surname><given-names>Hong-Min</given-names></name><name><surname>Ghobad-Nejhad</surname><given-names>Masoomeh</given-names></name><name><surname>Liu</surname><given-names>Hong-Gao</given-names></name><name><surname>Vlasák</surname><given-names>Josef</given-names></name><name><surname>Dai</surname><given-names>Yu-Cheng</given-names></name><name><surname>Yuan</surname><given-names>Yuan</given-names></name></person-group><article-title>﻿Molecular and morphological data reveal two new polypores (<tp:taxon-name><tp:taxon-name-part taxon-name-part-type="order">Polyporales</tp:taxon-name-part></tp:taxon-name>, <tp:taxon-name><tp:taxon-name-part taxon-name-part-type="phylum">Basidiomycota</tp:taxon-name-part></tp:taxon-name>) with reddish brown to orange basidiomata from China</article-title><source>MycoKeys</source><day>15</day><month>07</month><year>2024</year><volume>107</volume><fpage>75</fpage><lpage>94</lpage><pub-id pub-id-type="doi">10.3897/mycokeys.107.126176</pub-id></mixed-citation></tp:treatment-meta><tp:nomenclature><label>﻿</label><tp:taxon-name>
              <object-id xmlns:xlink="http://www.w3.org/1999/xlink" content-type="arpha" xlink:type="simple">F66D6338-D647-5149-8545-A6C6278D0907</object-id>
              <tp:taxon-name-part taxon-name-part-type="genus" reg="Aurantiporus">Aurantiporus</tp:taxon-name-part>
              <tp:taxon-name-part taxon-name-part-type="species" reg="alboaurantius">alboaurantius</tp:taxon-name-part>
              <object-id xmlns:xlink="http://www.w3.org/1999/xlink" content-type="mycobank" xlink:type="simple">853599</object-id>
            </tp:taxon-name><tp:taxon-authority>(C.L. Zhao, B.K. Cui &amp; Y.C. Dai) Y.C. Dai, Xin Zhang, Ghobad-Nejhad &amp; Yuan Yuan</tp:taxon-authority><tp:taxon-status xmlns:xlink="http://www.w3.org/1999/xlink" xlink:type="simple">comb. nov.</tp:taxon-status><tp:nomenclature-citation-list><tp:nomenclature-citation><tp:taxon-name>
                  <tp:taxon-name-part taxon-name-part-type="genus" reg="Ceriporiopsis">Ceriporiopsis</tp:taxon-name-part>
                  <tp:taxon-name-part taxon-name-part-type="species" reg="alboaurantia">alboaurantia</tp:taxon-name-part>
                </tp:taxon-name><comment>C.L. Zhao, B.K. Cui &amp; Y.C. Dai, Phytotaxa 164: 22 (2014) (Basionym)</comment></tp:nomenclature-citation><tp:nomenclature-citation><tp:taxon-name>
                  <tp:taxon-name-part taxon-name-part-type="genus" reg="Phlebicolorata"/>
                  <tp:taxon-name-part taxon-name-part-type="species" reg="alboaurantia"/>
                </tp:taxon-name><comment>≡ <tp:taxon-name><tp:taxon-name-part taxon-name-part-type="genus" reg="Phlebicolorata">Phlebicolorata</tp:taxon-name-part><tp:taxon-name-part taxon-name-part-type="species" reg="alboaurantia">alboaurantia</tp:taxon-name-part></tp:taxon-name> (C.L. Zhao, B.K. Cui &amp; Y.C. Dai) C.L. Zhao, J. <tp:taxon-name><tp:taxon-name-part taxon-name-part-type="kingdom">Fungi</tp:taxon-name-part></tp:taxon-name> 9 (3, no. 320): 32 (2023) </comment></tp:nomenclature-citation></tp:nomenclature-citation-list></tp:nomenclature><tp:treatment-sec sec-type="description" id="SECID0EEJCI"><title>Description.</title><p>See <xref ref-type="bibr" rid="B5">Cui and Zhao (2014)</xref>.</p></tp:treatment-sec><tp:treatment-sec sec-type="ecology" id="SECID0EOJCI"><title>Ecology and distribution.</title><p>Growing on fallen trunk of <italic><tp:taxon-name><tp:taxon-name-part taxon-name-part-type="genus" reg="Cunninghamia">Cunninghamia</tp:taxon-name-part></tp:taxon-name></italic>. Known from subtropical forests in southeast China.</p></tp:treatment-sec><tp:treatment-sec sec-type="Type of rot" id="SECID0E2JCI"><title>Type of rot.</title><p>White rot.</p></tp:treatment-sec><tp:treatment-sec sec-type="notes" id="SECID0EAKCI"><title>Notes.</title><p><italic><tp:taxon-name><tp:taxon-name-part taxon-name-part-type="genus" reg="Ceriporiopsis">Ceriporiopsis</tp:taxon-name-part><tp:taxon-name-part taxon-name-part-type="species" reg="pseudoplacenta">pseudoplacenta</tp:taxon-name-part></tp:taxon-name></italic> Vlasák &amp; Ryvarden and <italic><tp:taxon-name><tp:taxon-name-part taxon-name-part-type="genus" reg="Ceriporiopsis">C.</tp:taxon-name-part><tp:taxon-name-part taxon-name-part-type="species" reg="alboaurantia">alboaurantia</tp:taxon-name-part></tp:taxon-name></italic> were recently described from USA (<xref ref-type="bibr" rid="B52">Vlasák et al. 2012</xref>) and China (<xref ref-type="bibr" rid="B5">Cui and Zhao 2014</xref>), respectively. However, <xref ref-type="bibr" rid="B50">Vampola and Vlasák (2021)</xref> recombined <italic><tp:taxon-name><tp:taxon-name-part taxon-name-part-type="genus" reg="Ceriporiopsis">C.</tp:taxon-name-part><tp:taxon-name-part taxon-name-part-type="species" reg="pseudoplacenta">pseudoplacenta</tp:taxon-name-part></tp:taxon-name></italic> into <italic><tp:taxon-name><tp:taxon-name-part taxon-name-part-type="genus" reg="Aurantiporus">Aurantiporus</tp:taxon-name-part></tp:taxon-name></italic> following morphological analyses, and they considered <italic><tp:taxon-name><tp:taxon-name-part taxon-name-part-type="genus" reg="Aurantiporus">Aurantiporus</tp:taxon-name-part><tp:taxon-name-part taxon-name-part-type="species" reg="priscus">priscus</tp:taxon-name-part></tp:taxon-name></italic> Niemelä et al. described from Europe two months later (<xref ref-type="bibr" rid="B32">Niemelä et al. 2012</xref>) as a taxonomic synonym of <italic><tp:taxon-name><tp:taxon-name-part taxon-name-part-type="genus" reg="Aurantiporus">A.</tp:taxon-name-part><tp:taxon-name-part taxon-name-part-type="species" reg="pseudoplacentus">pseudoplacentus</tp:taxon-name-part></tp:taxon-name></italic> (Vlasák &amp; Ryvarden) J. Vlasák &amp; P. Vampola. Our updated phylogeny with enhanced taxon sampling also indicates that both species are nested within the <italic><tp:taxon-name><tp:taxon-name-part taxon-name-part-type="genus" reg="Aurantiporus">Aurantiporus</tp:taxon-name-part></tp:taxon-name></italic> s. str. clade (Fig. <xref ref-type="fig" rid="F1">1</xref>), but it is not sure that they are conspecific. All these species resemble the type species of <italic><tp:taxon-name><tp:taxon-name-part taxon-name-part-type="genus" reg="Aurantiporus">Aurantiporus</tp:taxon-name-part></tp:taxon-name></italic> by sharing dense agglutinated tubes, shrinking and darkening upon drying, and a monomitic hyphal system with ellipsoid, smooth basidiospores. Hence, the above combination is proposed.</p><p><italic><tp:taxon-name><tp:taxon-name-part taxon-name-part-type="genus" reg="Phlebicolorata">Phlebicolorata</tp:taxon-name-part></tp:taxon-name></italic> C.L. Zhao, typified with <italic><tp:taxon-name><tp:taxon-name-part taxon-name-part-type="genus" reg="Phlebicolorata">P.</tp:taxon-name-part><tp:taxon-name-part taxon-name-part-type="species" reg="brevispora">brevispora</tp:taxon-name-part></tp:taxon-name></italic> (Nakasone) C.L. Zhao, was established to include the generic type and <italic><tp:taxon-name><tp:taxon-name-part taxon-name-part-type="genus" reg="Aurantiporus">A.</tp:taxon-name-part><tp:taxon-name-part taxon-name-part-type="species" reg="pseudoplacentus">pseudoplacentus</tp:taxon-name-part></tp:taxon-name></italic>, <italic><tp:taxon-name><tp:taxon-name-part taxon-name-part-type="genus" reg="Ceriporiopsis">C.</tp:taxon-name-part><tp:taxon-name-part taxon-name-part-type="species" reg="alboaurantia">alboaurantia</tp:taxon-name-part></tp:taxon-name></italic>, and <italic><tp:taxon-name><tp:taxon-name-part taxon-name-part-type="genus" reg="Aurantiporus">A.</tp:taxon-name-part><tp:taxon-name-part taxon-name-part-type="species" reg="roseus">roseus</tp:taxon-name-part></tp:taxon-name></italic> (C.L. Zhao &amp; Y.C. Dai) Zmitr. (<xref ref-type="bibr" rid="B65">Zhao et al. 2023</xref>). However, the latter three species are nested in the <italic><tp:taxon-name><tp:taxon-name-part taxon-name-part-type="genus" reg="Aurantiporus">Aurantiporus</tp:taxon-name-part></tp:taxon-name></italic> s. str. clade in our phylogeny (Fig. <xref ref-type="fig" rid="F1">1</xref>). Similar results were obtained by <xref ref-type="bibr" rid="B25">Liu et al. (2022)</xref>.</p></tp:treatment-sec><tp:treatment-sec><!--Section generated to contain objects referenced in tp:taxon-treatment.--><fig id="F1" position="float" orientation="portrait"><object-id xmlns:xlink="http://www.w3.org/1999/xlink" content-type="doi" xlink:type="simple">10.3897/mycokeys.107.126176.figure1</object-id><object-id xmlns:xlink="http://www.w3.org/1999/xlink" content-type="arpha" xlink:type="simple">12331CDC-368E-59BC-BDE4-4878A3E4A89E</object-id><label>Figure 1.</label><caption><p>Maximum likelihood tree (<abbrev xmlns:xlink="http://www.w3.org/1999/xlink" xlink:title="Maximum Likelihood" id="ABBRID0ELNBI" xlink:type="simple">ML</abbrev>) illustrating the phylogeny of the phlebioid clade within the <tp:taxon-name><tp:taxon-name-part taxon-name-part-type="order">Polyporales</tp:taxon-name-part></tp:taxon-name> based on a combined ITS1-5.8S-ITS2-nLSU dataset. Branches are labelled with <abbrev xmlns:xlink="http://www.w3.org/1999/xlink" xlink:title="Maximum Likelihood" id="ABBRID0EUNBI" xlink:type="simple">ML</abbrev> bootstrap values higher than 50% and Bayesian Posterior Probabilities (<abbrev xmlns:xlink="http://www.w3.org/1999/xlink" xlink:title="Bayesian Posterior Probabilities" id="ABBRID0EYNBI" xlink:type="simple">BPP</abbrev>) more than 0.90. New species and new combinations are in bold. Black triangles represent the generic types.</p></caption><graphic xmlns:xlink="http://www.w3.org/1999/xlink" xlink:href="mycokeys-107-075-g001.jpg" position="float" orientation="portrait" xlink:type="simple" id="oo_1092682.jpg"><uri content-type="original_file" xlink:type="simple">https://binary.pensoft.net/fig/1092682</uri></graphic></fig></tp:treatment-sec><ref-list><ref id="B5"><mixed-citation xmlns:xlink="http://www.w3.org/1999/xlink" xlink:type="simple"><person-group><name name-style="western"><surname>Cui</surname><given-names>BK</given-names></name><name name-style="western"><surname>Zhao</surname><given-names>CL</given-names></name></person-group> (<year>2014</year>) <article-title>Phylogeny and taxonomy of <italic><tp:taxon-name><tp:taxon-name-part taxon-name-part-type="genus">Ceriporiopsis</tp:taxon-name-part></tp:taxon-name></italic> (<tp:taxon-name><tp:taxon-name-part taxon-name-part-type="order">Polyporales</tp:taxon-name-part></tp:taxon-name>) with descriptions of two new species from southern China.</article-title><source>Phytotaxa</source><volume>164</volume>(<issue>1</issue>): <fpage>17</fpage>–<lpage>28</lpage>. <ext-link xlink:href="10.11646/phytotaxa.164.1.2" ext-link-type="doi" xlink:type="simple">https://doi.org/10.11646/phytotaxa.164.1.2</ext-link></mixed-citation></ref><ref id="B52"><mixed-citation xmlns:xlink="http://www.w3.org/1999/xlink" xlink:type="simple"><person-group><name name-style="western"><surname>Vlasák</surname><given-names>J</given-names></name><name name-style="western"><surname>Vlasák</surname><given-names>Jr J</given-names></name><name name-style="western"><surname>Ryvarden</surname><given-names>L</given-names></name></person-group> (<year>2012</year>) <article-title>Four new polypore species from the western United States.</article-title><source>Mycotaxon</source><volume>119</volume>(<issue>1</issue>): <fpage>217</fpage>–<lpage>231</lpage>. <ext-link xlink:href="10.5248/119.217" ext-link-type="doi" xlink:type="simple">https://doi.org/10.5248/119.217</ext-link></mixed-citation></ref><ref id="B50"><mixed-citation xmlns:xlink="http://www.w3.org/1999/xlink" xlink:type="simple"><person-group><name name-style="western"><surname>Vampola</surname><given-names>P</given-names></name><name name-style="western"><surname>Vlasák</surname><given-names>J</given-names></name></person-group> (<year>2021</year>) <article-title>Poznámky k některým druhům chorošů. III. <italic><tp:taxon-name><tp:taxon-name-part taxon-name-part-type="genus">Aurantiporus</tp:taxon-name-part><tp:taxon-name-part taxon-name-part-type="species">pseudoplacentus</tp:taxon-name-part></tp:taxon-name></italic>.</article-title><source>Mykologické Listy</source><volume>149</volume>: <fpage>1</fpage>–<lpage>11</lpage>.</mixed-citation></ref><ref id="B32"><mixed-citation xmlns:xlink="http://www.w3.org/1999/xlink" xlink:type="simple"><person-group><name name-style="western"><surname>Niemelä</surname><given-names>T</given-names></name><name name-style="western"><surname>Miettinen</surname><given-names>O</given-names></name><name name-style="western"><surname>Manninen</surname><given-names>O</given-names></name></person-group> (<year>2012</year>) <article-title><italic><tp:taxon-name><tp:taxon-name-part taxon-name-part-type="genus">Aurantiporus</tp:taxon-name-part><tp:taxon-name-part taxon-name-part-type="species">priscus</tp:taxon-name-part></tp:taxon-name></italic> (<tp:taxon-name><tp:taxon-name-part taxon-name-part-type="phylum">Basidiomycota</tp:taxon-name-part></tp:taxon-name>), a new Polypore from old fallen conifer trees.</article-title><source>Annales Botanici Fennici</source><volume>49</volume>(<issue>3</issue>): <fpage>201</fpage>–<lpage>205</lpage>. <ext-link xlink:href="10.5735/085.049.0308" ext-link-type="doi" xlink:type="simple">https://doi.org/10.5735/085.049.0308</ext-link></mixed-citation></ref><ref id="B65"><mixed-citation xmlns:xlink="http://www.w3.org/1999/xlink" xlink:type="simple"><person-group><name name-style="western"><surname>Zhao</surname><given-names>CL</given-names></name><name name-style="western"><surname>Qu</surname><given-names>M</given-names></name><name name-style="western"><surname>Huang</surname><given-names>R</given-names></name><name name-style="western"><surname>Karunarathna</surname><given-names>SC</given-names></name></person-group> (<year>2023</year>) <article-title>Multi-Gene Phylogeny and Taxonomy of the Wood-Rotting Fungal Genus <italic><tp:taxon-name><tp:taxon-name-part taxon-name-part-type="genus">Phlebia</tp:taxon-name-part></tp:taxon-name></italic> sensu lato (<tp:taxon-name><tp:taxon-name-part taxon-name-part-type="order">Polyporales</tp:taxon-name-part></tp:taxon-name>, <tp:taxon-name><tp:taxon-name-part taxon-name-part-type="phylum">Basidiomycota</tp:taxon-name-part></tp:taxon-name>).</article-title><source>Journal of <tp:taxon-name><tp:taxon-name-part taxon-name-part-type="kingdom">Fungi</tp:taxon-name-part></tp:taxon-name> (Basel, Switzerland)</source><volume>9</volume>(<issue>3</issue>): <fpage>320</fpage>. <ext-link xlink:href="10.3390/jof9030320" ext-link-type="doi" xlink:type="simple">https://doi.org/10.3390/jof9030320</ext-link></mixed-citation></ref><ref id="B25"><mixed-citation xmlns:xlink="http://www.w3.org/1999/xlink" xlink:type="simple"><person-group><name name-style="western"><surname>Liu</surname><given-names>ZB</given-names></name><name name-style="western"><surname>Zhang</surname><given-names>JL</given-names></name><name name-style="western"><surname>Papp</surname><given-names>V</given-names></name><name name-style="western"><surname>Dai</surname><given-names>YC</given-names></name></person-group> (<year>2022</year>) <article-title>Taxonomy and phylogeny of <tp:taxon-name><tp:taxon-name-part taxon-name-part-type="family">Meruliaceae</tp:taxon-name-part></tp:taxon-name> with descriptions of two new species from China.</article-title><source>Journal of <tp:taxon-name><tp:taxon-name-part taxon-name-part-type="kingdom">Fungi</tp:taxon-name-part></tp:taxon-name> (Basel, Switzerland)</source><volume>8</volume>(<issue>5</issue>): <fpage>501</fpage>. <ext-link xlink:href="10.3390/jof8050501" ext-link-type="doi" xlink:type="simple">https://doi.org/10.3390/jof8050501</ext-link></mixed-citation></ref></ref-list></tp:taxon-treatment>
