# Supplementary material for: ﻿Molecular and morphological data reveal two new polypores (Polyporales, Basidiomycota) with reddish brown to orange basidiomata from China
Source: MycoKeys. 2024 Jul 15;107:75–94. doi: 10.3897/mycokeys.107.126176 (PMC11263816; doi:10.3897/mycokeys.107.126176)
Supplement: XML Treatment for Aurantiporus mutans [file mycokeys.107.126176-treatment4.xml]

<!DOCTYPE tp:taxon-treatment
  PUBLIC "-//TaxonX//DTD Taxonomic Treatment Publishing DTD v0 20100105//EN" "tax-treatment-NSO.dtd">
<tp:taxon-treatment xmlns:tp="http://www.plazi.org/taxpub"><tp:treatment-meta><kwd-group><label>Taxon classification</label><kwd>
                <named-content content-type="kingdom">Fungi</named-content>
              </kwd><kwd>
                <named-content content-type="order">Polyporales</named-content>
              </kwd><kwd>
                <named-content content-type="family">Meruliaceae</named-content>
              </kwd></kwd-group><mixed-citation publication-type="journal"><person-group><name><surname>Zhang</surname><given-names>Xin</given-names></name><name><surname>Zhou</surname><given-names>Hong-Min</given-names></name><name><surname>Ghobad-Nejhad</surname><given-names>Masoomeh</given-names></name><name><surname>Liu</surname><given-names>Hong-Gao</given-names></name><name><surname>Vlasák</surname><given-names>Josef</given-names></name><name><surname>Dai</surname><given-names>Yu-Cheng</given-names></name><name><surname>Yuan</surname><given-names>Yuan</given-names></name></person-group><article-title>﻿Molecular and morphological data reveal two new polypores (<tp:taxon-name><tp:taxon-name-part taxon-name-part-type="order">Polyporales</tp:taxon-name-part></tp:taxon-name>, <tp:taxon-name><tp:taxon-name-part taxon-name-part-type="phylum">Basidiomycota</tp:taxon-name-part></tp:taxon-name>) with reddish brown to orange basidiomata from China</article-title><source>MycoKeys</source><day>15</day><month>07</month><year>2024</year><volume>107</volume><fpage>75</fpage><lpage>94</lpage><pub-id pub-id-type="doi">10.3897/mycokeys.107.126176</pub-id></mixed-citation></tp:treatment-meta><tp:nomenclature><label>﻿</label><tp:taxon-name>
              <object-id xmlns:xlink="http://www.w3.org/1999/xlink" content-type="arpha" xlink:type="simple">7752EC4C-0F24-5E0D-9F2E-86A0AE5FA818</object-id>
              <tp:taxon-name-part taxon-name-part-type="genus" reg="Aurantiporus">Aurantiporus</tp:taxon-name-part>
              <tp:taxon-name-part taxon-name-part-type="species" reg="mutans">mutans</tp:taxon-name-part>
              <object-id xmlns:xlink="http://www.w3.org/1999/xlink" content-type="mycobank" xlink:type="simple">854371</object-id>
            </tp:taxon-name><tp:taxon-authority>(Peck) Y.C. Dai, Xin Zhang, Vlasák, Ghobad-Nejhad &amp; Yuan Yuan</tp:taxon-authority><tp:taxon-status xmlns:xlink="http://www.w3.org/1999/xlink" xlink:type="simple">comb. nov.</tp:taxon-status><tp:nomenclature-citation-list><tp:nomenclature-citation><tp:taxon-name>
                  <tp:taxon-name-part taxon-name-part-type="genus" reg="Polyporus">Polyporus</tp:taxon-name-part>
                  <tp:taxon-name-part taxon-name-part-type="species" reg="mutans">mutans</tp:taxon-name-part>
                </tp:taxon-name><comment>Peck, Rep. (Annual) Trustees State Mus. Nat. Hist., New York 41: 77 (1888) (Basionym)</comment></tp:nomenclature-citation><tp:nomenclature-citation><tp:taxon-name>
                  <tp:taxon-name-part taxon-name-part-type="genus" reg="Poria"/>
                  <tp:taxon-name-part taxon-name-part-type="species" reg="mutans"/>
                </tp:taxon-name><comment>≡ <tp:taxon-name><tp:taxon-name-part taxon-name-part-type="genus" reg="Poria">Poria</tp:taxon-name-part><tp:taxon-name-part taxon-name-part-type="species" reg="mutans">mutans</tp:taxon-name-part></tp:taxon-name> (Peck) Peck, Ann. Rep. Reg. N.Y. St. Mus. 43: 85 (1890) </comment></tp:nomenclature-citation><tp:nomenclature-citation><tp:taxon-name>
                  <tp:taxon-name-part taxon-name-part-type="genus" reg="Hapalopilus"/>
                  <tp:taxon-name-part taxon-name-part-type="species" reg="mutans"/>
                </tp:taxon-name><comment>≡ <tp:taxon-name><tp:taxon-name-part taxon-name-part-type="genus" reg="Hapalopilus">Hapalopilus</tp:taxon-name-part><tp:taxon-name-part taxon-name-part-type="species" reg="mutans">mutans</tp:taxon-name-part></tp:taxon-name> (Peck) Gilb. &amp; Ryvarden, N. Amer. Polyp., Vol. 1 <tp:taxon-name><tp:taxon-name-part taxon-name-part-type="genus" reg="Abortiporus">Abortiporus</tp:taxon-name-part></tp:taxon-name> - Lindtneri (Oslo): 337 (1986) </comment></tp:nomenclature-citation></tp:nomenclature-citation-list></tp:nomenclature><tp:treatment-sec sec-type="description" id="SECID0EESCI"><title>Description.</title><p>See <xref ref-type="bibr" rid="B10">Gilbertson and Ryvarden (1986)</xref>.</p></tp:treatment-sec><tp:treatment-sec sec-type="ecology" id="SECID0EOSCI"><title>Ecology and distribution.</title><p>Growing on dead hardwoods, usually on <italic><tp:taxon-name><tp:taxon-name-part taxon-name-part-type="genus" reg="Castanea">Castanea</tp:taxon-name-part></tp:taxon-name></italic>. Known from eastern North America from Canada to Florida and Australia.</p></tp:treatment-sec><ref-list><ref id="B10"><mixed-citation xmlns:xlink="http://www.w3.org/1999/xlink" xlink:type="simple"><person-group><name name-style="western"><surname>Gilbertson</surname><given-names>RL</given-names></name><name name-style="western"><surname>Ryvarden</surname><given-names>L</given-names></name></person-group> (<year>1986</year>) North American polypores 1. <italic><tp:taxon-name><tp:taxon-name-part taxon-name-part-type="genus">Abortiporus</tp:taxon-name-part></tp:taxon-name></italic> – <italic><tp:taxon-name><tp:taxon-name-part taxon-name-part-type="genus">Lindtneria</tp:taxon-name-part></tp:taxon-name></italic>. Fungiflora, Oslo.</mixed-citation></ref></ref-list></tp:taxon-treatment>
