# Supplementary material for: ﻿Molecular and morphological data reveal two new polypores (Polyporales, Basidiomycota) with reddish brown to orange basidiomata from China
Source: MycoKeys. 2024 Jul 15;107:75–94. doi: 10.3897/mycokeys.107.126176 (PMC11263816; doi:10.3897/mycokeys.107.126176)
Supplement: XML Treatment for Aurantiporus tropicus [file mycokeys.107.126176-treatment5.xml]

<!DOCTYPE tp:taxon-treatment
  PUBLIC "-//TaxonX//DTD Taxonomic Treatment Publishing DTD v0 20100105//EN" "tax-treatment-NSO.dtd">
<tp:taxon-treatment xmlns:tp="http://www.plazi.org/taxpub"><tp:treatment-meta><kwd-group><label>Taxon classification</label><kwd>
                <named-content content-type="kingdom">Fungi</named-content>
              </kwd><kwd>
                <named-content content-type="order">Polyporales</named-content>
              </kwd><kwd>
                <named-content content-type="family">Meruliaceae</named-content>
              </kwd></kwd-group><mixed-citation publication-type="journal"><person-group><name><surname>Zhang</surname><given-names>Xin</given-names></name><name><surname>Zhou</surname><given-names>Hong-Min</given-names></name><name><surname>Ghobad-Nejhad</surname><given-names>Masoomeh</given-names></name><name><surname>Liu</surname><given-names>Hong-Gao</given-names></name><name><surname>Vlasák</surname><given-names>Josef</given-names></name><name><surname>Dai</surname><given-names>Yu-Cheng</given-names></name><name><surname>Yuan</surname><given-names>Yuan</given-names></name></person-group><article-title>﻿Molecular and morphological data reveal two new polypores (<tp:taxon-name><tp:taxon-name-part taxon-name-part-type="order">Polyporales</tp:taxon-name-part></tp:taxon-name>, <tp:taxon-name><tp:taxon-name-part taxon-name-part-type="phylum">Basidiomycota</tp:taxon-name-part></tp:taxon-name>) with reddish brown to orange basidiomata from China</article-title><source>MycoKeys</source><day>15</day><month>07</month><year>2024</year><volume>107</volume><fpage>75</fpage><lpage>94</lpage><pub-id pub-id-type="doi">10.3897/mycokeys.107.126176</pub-id></mixed-citation></tp:treatment-meta><tp:nomenclature><label>﻿</label><tp:taxon-name>
              <object-id xmlns:xlink="http://www.w3.org/1999/xlink" content-type="arpha" xlink:type="simple">7E1B4E65-440E-54B5-8EB8-300323C1673A</object-id>
              <tp:taxon-name-part taxon-name-part-type="genus" reg="Aurantiporus">Aurantiporus</tp:taxon-name-part>
              <tp:taxon-name-part taxon-name-part-type="species" reg="tropicus">tropicus</tp:taxon-name-part>
              <object-id xmlns:xlink="http://www.w3.org/1999/xlink" content-type="mycobank" xlink:type="simple">854372</object-id>
            </tp:taxon-name><tp:taxon-authority>(I. Lindblad &amp; Ryvarden) Y.C. Dai, Xin Zhang, Vlasák, Ghobad-Nejhad &amp; Yuan Yuan</tp:taxon-authority><tp:taxon-status xmlns:xlink="http://www.w3.org/1999/xlink" xlink:type="simple">comb. nov.</tp:taxon-status><tp:nomenclature-citation-list><tp:nomenclature-citation><tp:taxon-name>
                  <tp:taxon-name-part taxon-name-part-type="genus" reg="Hapalopilus">Hapalopilus</tp:taxon-name-part>
                  <tp:taxon-name-part taxon-name-part-type="species" reg="tropicus">tropicus</tp:taxon-name-part>
                </tp:taxon-name><comment>I. Lindblad &amp; Ryvarden, Mycotaxon 71: 342 (1999) (Basionym)</comment></tp:nomenclature-citation></tp:nomenclature-citation-list></tp:nomenclature><tp:treatment-sec sec-type="description" id="SECID0ERUCI"><title>Description.</title><p>See <xref ref-type="bibr" rid="B23">Lindblad and Ryvarden (1999)</xref>.</p></tp:treatment-sec><tp:treatment-sec sec-type="ecology" id="SECID0E2UCI"><title>Ecology and distribution.</title><p>Growing on dead deciduous wood. Known from tropical wet forests in Costa Rica.</p></tp:treatment-sec><tp:treatment-sec sec-type="notes" id="SECID0EAVCI"><title>Notes.</title><p><italic><tp:taxon-name><tp:taxon-name-part taxon-name-part-type="genus" reg="Hapalopilus">Hapalopilus</tp:taxon-name-part><tp:taxon-name-part taxon-name-part-type="species" reg="mutans">mutans</tp:taxon-name-part></tp:taxon-name></italic> was first described as <italic><tp:taxon-name><tp:taxon-name-part taxon-name-part-type="genus" reg="Polyporus">Polyporus</tp:taxon-name-part><tp:taxon-name-part taxon-name-part-type="species" reg="mutans">mutans</tp:taxon-name-part></tp:taxon-name></italic> from New York, USA, and was recognized by resupinate, colorful basidiomata with a reddish coloration in KOH solution (<xref ref-type="bibr" rid="B27">Lowe 1966</xref>; <xref ref-type="bibr" rid="B10">Gilbertson and Ryvarden 1986</xref>). <italic><tp:taxon-name><tp:taxon-name-part taxon-name-part-type="genus" reg="Hapalopilus">Hapalopilus</tp:taxon-name-part><tp:taxon-name-part taxon-name-part-type="species" reg="tropicus">tropicus</tp:taxon-name-part></tp:taxon-name></italic> was originally described from the tropical forests of Costa Rica, and unlike the other <italic><tp:taxon-name><tp:taxon-name-part taxon-name-part-type="genus" reg="Hapalopilus">Hapalopilus</tp:taxon-name-part></tp:taxon-name></italic> species, it is not reactive in KOH solution (<xref ref-type="bibr" rid="B23">Lindblad and Ryvarden 1999</xref>). However, <italic><tp:taxon-name><tp:taxon-name-part taxon-name-part-type="genus" reg="Hapalopilus">Hapalopilus</tp:taxon-name-part><tp:taxon-name-part taxon-name-part-type="species" reg="tropicus">tropicus</tp:taxon-name-part></tp:taxon-name></italic> mostly resembles <italic><tp:taxon-name><tp:taxon-name-part taxon-name-part-type="genus" reg="Hapalopilus">H.</tp:taxon-name-part><tp:taxon-name-part taxon-name-part-type="species" reg="mutans">mutans</tp:taxon-name-part></tp:taxon-name></italic> by having resupinate, colorful basidiomata that turn red upon bruising, dense agglutinated tubes, shrinking and darkening upon drying, and a monomitic hyphal system with ellipsoid, smooth, thin-walled basidiospores (<xref ref-type="bibr" rid="B27">Lowe 1966</xref>; <xref ref-type="bibr" rid="B10">Gilbertson and Ryvarden 1986</xref>; <xref ref-type="bibr" rid="B23">Lindblad and Ryvarden 1999</xref>). However, according to the present study (see discussion), the above morphological characteristics fit the definition of <italic><tp:taxon-name><tp:taxon-name-part taxon-name-part-type="genus" reg="Aurantiporus">Aurantiporus</tp:taxon-name-part></tp:taxon-name></italic>. Moreover, our phylogeny (Fig. <xref ref-type="fig" rid="F1">1</xref>) confirms that <italic><tp:taxon-name><tp:taxon-name-part taxon-name-part-type="genus" reg="Hapalopilus">Hapalopilus</tp:taxon-name-part><tp:taxon-name-part taxon-name-part-type="species" reg="mutans">mutans</tp:taxon-name-part></tp:taxon-name></italic> and <italic><tp:taxon-name><tp:taxon-name-part taxon-name-part-type="genus" reg="Hapalopilus">H.</tp:taxon-name-part><tp:taxon-name-part taxon-name-part-type="species" reg="tropicus">tropicus</tp:taxon-name-part></tp:taxon-name></italic> grouped together with <italic><tp:taxon-name><tp:taxon-name-part taxon-name-part-type="genus" reg="Aurantiporus">Aurantiporus</tp:taxon-name-part><tp:taxon-name-part taxon-name-part-type="species" reg="roseus">roseus</tp:taxon-name-part></tp:taxon-name></italic> within the <italic><tp:taxon-name><tp:taxon-name-part taxon-name-part-type="genus" reg="Aurantiporus">Aurantiporus</tp:taxon-name-part></tp:taxon-name></italic> s. str. clade, which was distant from <italic><tp:taxon-name><tp:taxon-name-part taxon-name-part-type="genus" reg="Hapalopilus">H.</tp:taxon-name-part><tp:taxon-name-part taxon-name-part-type="species" reg="rutilans">rutilans</tp:taxon-name-part></tp:taxon-name></italic> (the type of <italic><tp:taxon-name><tp:taxon-name-part taxon-name-part-type="genus" reg="Hapalopilus">Hapalopilus</tp:taxon-name-part></tp:taxon-name></italic>). Thus, the above combinations are proposed.</p></tp:treatment-sec><tp:treatment-sec><!--Section generated to contain objects referenced in tp:taxon-treatment.--><fig id="F1" position="float" orientation="portrait"><object-id xmlns:xlink="http://www.w3.org/1999/xlink" content-type="doi" xlink:type="simple">10.3897/mycokeys.107.126176.figure1</object-id><object-id xmlns:xlink="http://www.w3.org/1999/xlink" content-type="arpha" xlink:type="simple">12331CDC-368E-59BC-BDE4-4878A3E4A89E</object-id><label>Figure 1.</label><caption><p>Maximum likelihood tree (<abbrev xmlns:xlink="http://www.w3.org/1999/xlink" xlink:title="Maximum Likelihood" id="ABBRID0ELNBI" xlink:type="simple">ML</abbrev>) illustrating the phylogeny of the phlebioid clade within the <tp:taxon-name><tp:taxon-name-part taxon-name-part-type="order">Polyporales</tp:taxon-name-part></tp:taxon-name> based on a combined ITS1-5.8S-ITS2-nLSU dataset. Branches are labelled with <abbrev xmlns:xlink="http://www.w3.org/1999/xlink" xlink:title="Maximum Likelihood" id="ABBRID0EUNBI" xlink:type="simple">ML</abbrev> bootstrap values higher than 50% and Bayesian Posterior Probabilities (<abbrev xmlns:xlink="http://www.w3.org/1999/xlink" xlink:title="Bayesian Posterior Probabilities" id="ABBRID0EYNBI" xlink:type="simple">BPP</abbrev>) more than 0.90. New species and new combinations are in bold. Black triangles represent the generic types.</p></caption><graphic xmlns:xlink="http://www.w3.org/1999/xlink" xlink:href="mycokeys-107-075-g001.jpg" position="float" orientation="portrait" xlink:type="simple" id="oo_1092682.jpg"><uri content-type="original_file" xlink:type="simple">https://binary.pensoft.net/fig/1092682</uri></graphic></fig></tp:treatment-sec><ref-list><ref id="B23"><mixed-citation xmlns:xlink="http://www.w3.org/1999/xlink" xlink:type="simple"><person-group><name name-style="western"><surname>Lindblad</surname><given-names>I</given-names></name><name name-style="western"><surname>Ryvarden</surname><given-names>L</given-names></name></person-group> (<year>1999</year>) <article-title>Studies in neotropical polypores 3. New and interesting <tp:taxon-name><tp:taxon-name-part taxon-name-part-type="class">Basidiomycetes</tp:taxon-name-part></tp:taxon-name> (<tp:taxon-name><tp:taxon-name-part taxon-name-part-type="order">Poriales</tp:taxon-name-part></tp:taxon-name>) from Costa Rica.</article-title><source>Mycotaxon</source><volume>71</volume>: <fpage>335</fpage>–<lpage>359</lpage>.</mixed-citation></ref><ref id="B27"><mixed-citation xmlns:xlink="http://www.w3.org/1999/xlink" xlink:type="simple"><person-group><name name-style="western"><surname>Lowe</surname><given-names>JL</given-names></name></person-group> (<year>1966</year>) <article-title><tp:taxon-name><tp:taxon-name-part taxon-name-part-type="family">Polyporaceae</tp:taxon-name-part></tp:taxon-name> of North America. The genus <italic><tp:taxon-name><tp:taxon-name-part taxon-name-part-type="genus">Poria</tp:taxon-name-part></tp:taxon-name></italic>. Technical Bulletin of State University College.</article-title><source>Syracuse University Forestry</source><volume>90</volume>: <fpage>1</fpage>–<lpage>183</lpage>.</mixed-citation></ref><ref id="B10"><mixed-citation xmlns:xlink="http://www.w3.org/1999/xlink" xlink:type="simple"><person-group><name name-style="western"><surname>Gilbertson</surname><given-names>RL</given-names></name><name name-style="western"><surname>Ryvarden</surname><given-names>L</given-names></name></person-group> (<year>1986</year>) North American polypores 1. <italic><tp:taxon-name><tp:taxon-name-part taxon-name-part-type="genus">Abortiporus</tp:taxon-name-part></tp:taxon-name></italic> – <italic><tp:taxon-name><tp:taxon-name-part taxon-name-part-type="genus">Lindtneria</tp:taxon-name-part></tp:taxon-name></italic>. Fungiflora, Oslo.</mixed-citation></ref></ref-list></tp:taxon-treatment>
