# Supplementary material for: ﻿Molecular and morphological data reveal two new polypores (Polyporales, Basidiomycota) with reddish brown to orange basidiomata from China
Source: MycoKeys. 2024 Jul 15;107:75–94. doi: 10.3897/mycokeys.107.126176 (PMC11263816; doi:10.3897/mycokeys.107.126176)
Supplement: XML Treatment for Luteoporia albocitrina [file mycokeys.107.126176-treatment6.xml]

<!DOCTYPE tp:taxon-treatment
  PUBLIC "-//TaxonX//DTD Taxonomic Treatment Publishing DTD v0 20100105//EN" "tax-treatment-NSO.dtd">
<tp:taxon-treatment xmlns:tp="http://www.plazi.org/taxpub"><tp:treatment-meta><kwd-group><label>Taxon classification</label><kwd>
                <named-content content-type="kingdom">Fungi</named-content>
              </kwd><kwd>
                <named-content content-type="order">Polyporales</named-content>
              </kwd><kwd>
                <named-content content-type="family">Meruliaceae</named-content>
              </kwd></kwd-group><mixed-citation publication-type="journal"><person-group><name><surname>Zhang</surname><given-names>Xin</given-names></name><name><surname>Zhou</surname><given-names>Hong-Min</given-names></name><name><surname>Ghobad-Nejhad</surname><given-names>Masoomeh</given-names></name><name><surname>Liu</surname><given-names>Hong-Gao</given-names></name><name><surname>Vlasák</surname><given-names>Josef</given-names></name><name><surname>Dai</surname><given-names>Yu-Cheng</given-names></name><name><surname>Yuan</surname><given-names>Yuan</given-names></name></person-group><article-title>﻿Molecular and morphological data reveal two new polypores (<tp:taxon-name><tp:taxon-name-part taxon-name-part-type="order">Polyporales</tp:taxon-name-part></tp:taxon-name>, <tp:taxon-name><tp:taxon-name-part taxon-name-part-type="phylum">Basidiomycota</tp:taxon-name-part></tp:taxon-name>) with reddish brown to orange basidiomata from China</article-title><source>MycoKeys</source><day>15</day><month>07</month><year>2024</year><volume>107</volume><fpage>75</fpage><lpage>94</lpage><pub-id pub-id-type="doi">10.3897/mycokeys.107.126176</pub-id></mixed-citation></tp:treatment-meta><tp:nomenclature><label>﻿</label><tp:taxon-name>
              <object-id xmlns:xlink="http://www.w3.org/1999/xlink" content-type="arpha" xlink:type="simple">213BA816-8162-5513-B48B-1E9A6EDB00A8</object-id>
              <tp:taxon-name-part taxon-name-part-type="genus" reg="Luteoporia">Luteoporia</tp:taxon-name-part>
              <tp:taxon-name-part taxon-name-part-type="species" reg="albocitrina">albocitrina</tp:taxon-name-part>
              <object-id xmlns:xlink="http://www.w3.org/1999/xlink" content-type="mycobank" xlink:type="simple">854431</object-id>
            </tp:taxon-name><tp:taxon-authority>(Petch) Y.C. Dai, Xin Zhang, Vlasák, Ghobad-Nejhad &amp; Yuan Yuan</tp:taxon-authority><tp:taxon-status xmlns:xlink="http://www.w3.org/1999/xlink" xlink:type="simple">comb. nov.</tp:taxon-status><tp:nomenclature-citation-list><tp:nomenclature-citation><tp:taxon-name>
                  <tp:taxon-name-part taxon-name-part-type="genus" reg="Poria">Poria</tp:taxon-name-part>
                  <tp:taxon-name-part taxon-name-part-type="species" reg="albocitrina">albocitrina</tp:taxon-name-part>
                </tp:taxon-name><comment>Petch, Ann. R. bot. Gdns Peradeniya 7(4): 286 (1922) (Basionym)</comment></tp:nomenclature-citation><tp:nomenclature-citation><tp:taxon-name>
                  <tp:taxon-name-part taxon-name-part-type="genus" reg="Hapalopilus"/>
                  <tp:taxon-name-part taxon-name-part-type="species" reg="albocitrinus"/>
                </tp:taxon-name><comment>≡ <tp:taxon-name><tp:taxon-name-part taxon-name-part-type="genus" reg="Hapalopilus">Hapalopilus</tp:taxon-name-part><tp:taxon-name-part taxon-name-part-type="species" reg="albocitrinus">albocitrinus</tp:taxon-name-part></tp:taxon-name> (Petch) Ryvarden, <italic>in</italic> Ryvarden &amp; Johansen, Prelim. Polyp. Fl. E. Afr. (Oslo): 359 (1980) </comment></tp:nomenclature-citation><tp:nomenclature-citation><tp:taxon-name>
                  <tp:taxon-name-part taxon-name-part-type="genus" reg="Luteoporia"/>
                  <tp:taxon-name-part taxon-name-part-type="species" reg="citriniporia"/>
                </tp:taxon-name><comment>= <tp:taxon-name><tp:taxon-name-part taxon-name-part-type="genus" reg="Luteoporia">Luteoporia</tp:taxon-name-part><tp:taxon-name-part taxon-name-part-type="species" reg="citriniporia">citriniporia</tp:taxon-name-part></tp:taxon-name> Z.B. Liu &amp; Yuan Yuan, Phytotaxa 46(1): 36 (2020) </comment></tp:nomenclature-citation></tp:nomenclature-citation-list></tp:nomenclature><tp:treatment-sec sec-type="description" id="SECID0ET3CI"><title>Description.</title><p>See <xref ref-type="bibr" rid="B44">Ryvarden and Johansen (1980)</xref> and <xref ref-type="bibr" rid="B24">Liu and Yuan (2020)</xref>.</p></tp:treatment-sec><tp:treatment-sec sec-type="ecology" id="SECID0EB4CI"><title>Ecology and distribution.</title><p>Growing on dead deciduous wood. Known from Costa Rica, Rwanda, Kenya and Sri Lanka.</p></tp:treatment-sec><tp:treatment-sec sec-type="notes" id="SECID0EG4CI"><title>Notes.</title><p><italic><tp:taxon-name><tp:taxon-name-part taxon-name-part-type="genus" reg="Hapalopilus">Hapalopilus</tp:taxon-name-part><tp:taxon-name-part taxon-name-part-type="species" reg="albocitrinus">albocitrinus</tp:taxon-name-part></tp:taxon-name></italic> is a tropical species originally described as <italic><tp:taxon-name><tp:taxon-name-part taxon-name-part-type="genus" reg="Poria">Poria</tp:taxon-name-part><tp:taxon-name-part taxon-name-part-type="species" reg="albocitrina">albocitrina</tp:taxon-name-part></tp:taxon-name></italic> from Sri Lanka (<xref ref-type="bibr" rid="B36">Petch 1922</xref>), and it is characterized by resupinate, bright-colored basidiomata with a reddish coloration in KOH solution, swollen hyphae covered with crystals at the tips and cylindrical to oblong ellipsoid basidiospores (<xref ref-type="bibr" rid="B36">Petch 1922</xref>; <xref ref-type="bibr" rid="B44">Ryvarden and Johansen 1980</xref>). <italic><tp:taxon-name><tp:taxon-name-part taxon-name-part-type="genus" reg="Luteoporia">Luteoporia</tp:taxon-name-part><tp:taxon-name-part taxon-name-part-type="species" reg="citriniporia">citriniporia</tp:taxon-name-part></tp:taxon-name></italic> is not only morphologically similar to <italic><tp:taxon-name><tp:taxon-name-part taxon-name-part-type="genus" reg="Hapalopilus">H.</tp:taxon-name-part><tp:taxon-name-part taxon-name-part-type="species" reg="albocitrinus">albocitrinus</tp:taxon-name-part></tp:taxon-name></italic>, but also have an overlapping distribution. So, we consider that <italic><tp:taxon-name><tp:taxon-name-part taxon-name-part-type="genus" reg="Luteoporia">Luteoporia</tp:taxon-name-part><tp:taxon-name-part taxon-name-part-type="species" reg="citriniporia">citriniporia</tp:taxon-name-part></tp:taxon-name></italic> and <italic><tp:taxon-name><tp:taxon-name-part taxon-name-part-type="genus" reg="Hapalopilus">H.</tp:taxon-name-part><tp:taxon-name-part taxon-name-part-type="species" reg="albocitrinus">albocitrinus</tp:taxon-name-part></tp:taxon-name></italic> represent a single species, hence the above recombination is proposed.</p></tp:treatment-sec><tp:treatment-sec sec-type="material" id="SECID0E16CI"><title>Specimens examined.</title><p><italic><tp:taxon-name><tp:taxon-name-part taxon-name-part-type="genus" reg="Aurantiporus">Aurantiporus</tp:taxon-name-part><tp:taxon-name-part taxon-name-part-type="species" reg="alboaurantius">alboaurantius</tp:taxon-name-part></tp:taxon-name></italic>: China. Fujian Province, Wuyishan County, Longfenggu Forest Park, alt. 500 m, on fallen trunk of <italic><tp:taxon-name><tp:taxon-name-part taxon-name-part-type="genus" reg="Cunninghamia">Cunninghamia</tp:taxon-name-part></tp:taxon-name></italic>, 27 August 2006, Cui 4136 (<named-content xmlns:xlink="http://www.w3.org/1999/xlink" content-type="dwc:institutional_code" xlink:title="Fungarium of the State Key Laboratory of Efficient Production of Forest Resources, Beijing Forestry University" xlink:href="http://grbio.org/institution/beijing-forestry-university" xlink:type="simple">BJFC</named-content> 000412, holotype); Longchuan Valley, alt. 500 m, on fallen trunk of <italic><tp:taxon-name><tp:taxon-name-part taxon-name-part-type="genus" reg="Cunninghamia">Cunninghamia</tp:taxon-name-part></tp:taxon-name></italic>, 16 October 2005, Cui 2877 (<named-content xmlns:xlink="http://www.w3.org/1999/xlink" content-type="dwc:institutional_code" xlink:title="Fungarium of the State Key Laboratory of Efficient Production of Forest Resources, Beijing Forestry University" xlink:href="http://grbio.org/institution/beijing-forestry-university" xlink:type="simple">BJFC</named-content> 000416, paratype). <italic><tp:taxon-name><tp:taxon-name-part taxon-name-part-type="genus" reg="Aurantiporus">A.</tp:taxon-name-part><tp:taxon-name-part taxon-name-part-type="species" reg="mutans">mutans</tp:taxon-name-part></tp:taxon-name></italic>: USA, Pennsylvania, Wilkes-Barre, Ricketts Glen State Park, on black cherry, 11 September 2003, <abbrev xmlns:xlink="http://www.w3.org/1999/xlink" xlink:title="private herbarium of Josef Vlasák" id="ABBRID0EMBDI" xlink:type="simple">JV</abbrev> 0309/83a,b (<abbrev xmlns:xlink="http://www.w3.org/1999/xlink" xlink:title="private herbarium of Josef Vlasák" id="ABBRID0EQBDI" xlink:type="simple">JV</abbrev>, <named-content xmlns:xlink="http://www.w3.org/1999/xlink" content-type="dwc:institutional_code" xlink:title="National Museum Prague of Czech Republic" xlink:href="http://grbio.org/institution/national-museum-prague-0" xlink:type="simple">PRM</named-content>); Pike County, Promised Land State Park, on <italic><tp:taxon-name><tp:taxon-name-part taxon-name-part-type="genus" reg="Quercus">Quercus</tp:taxon-name-part></tp:taxon-name></italic> sp., 13 September 2005, <abbrev xmlns:xlink="http://www.w3.org/1999/xlink" xlink:title="private herbarium of Josef Vlasák" id="ABBRID0E6BDI" xlink:type="simple">JV</abbrev> 0509/123 (<abbrev xmlns:xlink="http://www.w3.org/1999/xlink" xlink:title="private herbarium of Josef Vlasák" id="ABBRID0EDCDI" xlink:type="simple">JV</abbrev>, <named-content xmlns:xlink="http://www.w3.org/1999/xlink" content-type="dwc:institutional_code" xlink:title="National Museum Prague of Czech Republic" xlink:href="http://grbio.org/institution/national-museum-prague-0" xlink:type="simple">PRM</named-content>). <italic><tp:taxon-name><tp:taxon-name-part taxon-name-part-type="genus" reg="Aurantiporus">A.</tp:taxon-name-part><tp:taxon-name-part taxon-name-part-type="species" reg="pseudoplacentus">pseudoplacentus</tp:taxon-name-part></tp:taxon-name></italic>: USA, Washington, Forks, Bogachiel State Park, on trunk of <italic><tp:taxon-name><tp:taxon-name-part taxon-name-part-type="genus" reg="Picea">Picea</tp:taxon-name-part><tp:taxon-name-part taxon-name-part-type="species" reg="sitchensis">sitchensis</tp:taxon-name-part></tp:taxon-name></italic>, 6 August 2003, JV0308/68 (<named-content xmlns:xlink="http://www.w3.org/1999/xlink" content-type="dwc:institutional_code" xlink:title="National Museum Prague of Czech Republic" xlink:href="http://grbio.org/institution/national-museum-prague-0" xlink:type="simple">PRM</named-content> 899297, holotype; <named-content xmlns:xlink="http://www.w3.org/1999/xlink" content-type="dwc:institutional_code" xlink:title="Fungarium of the State Key Laboratory of Efficient Production of Forest Resources, Beijing Forestry University" xlink:href="http://grbio.org/institution/beijing-forestry-university" xlink:type="simple">BJFC</named-content> 020510, isotype). <italic><tp:taxon-name><tp:taxon-name-part taxon-name-part-type="genus" reg="Aurantiporus">A.</tp:taxon-name-part><tp:taxon-name-part taxon-name-part-type="species" reg="tropicus">tropicus</tp:taxon-name-part></tp:taxon-name></italic>: Costa Rica, Puntarenas Province, Santa Elena, JV1707/5-T (<abbrev xmlns:xlink="http://www.w3.org/1999/xlink" xlink:title="private herbarium of Josef Vlasák" id="ABBRID0EUDDI" xlink:type="simple">JV</abbrev>, <named-content xmlns:xlink="http://www.w3.org/1999/xlink" content-type="dwc:institutional_code" xlink:title="National Museum Prague of Czech Republic" xlink:href="http://grbio.org/institution/national-museum-prague-0" xlink:type="simple">PRM</named-content>). <italic><tp:taxon-name><tp:taxon-name-part taxon-name-part-type="genus" reg="Luteoporia">Luteoporia</tp:taxon-name-part><tp:taxon-name-part taxon-name-part-type="species" reg="albocitrina">albocitrina</tp:taxon-name-part></tp:taxon-name></italic>: Sri Lanka. Colombo, Dombagaskanola Forest Reserve, on rotten angiosperm wood, 27 February 2019, Dai 19507 (<named-content xmlns:xlink="http://www.w3.org/1999/xlink" content-type="dwc:institutional_code" xlink:title="Fungarium of the State Key Laboratory of Efficient Production of Forest Resources, Beijing Forestry University" xlink:href="http://grbio.org/institution/beijing-forestry-university" xlink:type="simple">BJFC</named-content> 031186); Avissawella, Salgala Forest, on rotten angiosperm wood, 3 March 2019, Dai 19622 (BJFC0 31299); Costa Rica, Puntarenas Province, Tarcoles, on rotten angiosperm wood, 22 April 2017, <abbrev xmlns:xlink="http://www.w3.org/1999/xlink" xlink:title="private herbarium of Josef Vlasák" id="ABBRID0ELEDI" xlink:type="simple">JV</abbrev> 1704/103 (<abbrev xmlns:xlink="http://www.w3.org/1999/xlink" xlink:title="private herbarium of Josef Vlasák" id="ABBRID0EPEDI" xlink:type="simple">JV</abbrev>).</p></tp:treatment-sec><ref-list><ref id="B44"><mixed-citation xmlns:xlink="http://www.w3.org/1999/xlink" xlink:type="simple"><person-group><name name-style="western"><surname>Ryvarden</surname><given-names>L</given-names></name><name name-style="western"><surname>Johansen</surname><given-names>I</given-names></name></person-group> (<year>1980</year>) A preliminary polypore flora of East Africa. Fungiflora.</mixed-citation></ref><ref id="B24"><mixed-citation xmlns:xlink="http://www.w3.org/1999/xlink" xlink:type="simple"><person-group><name name-style="western"><surname>Liu</surname><given-names>ZB</given-names></name><name name-style="western"><surname>Yuan</surname><given-names>Y</given-names></name></person-group> (<year>2020</year>) <article-title><italic><tp:taxon-name><tp:taxon-name-part taxon-name-part-type="genus">Luteoporia</tp:taxon-name-part><tp:taxon-name-part taxon-name-part-type="species">citriniporia</tp:taxon-name-part></tp:taxon-name></italic> sp. nov. (<tp:taxon-name><tp:taxon-name-part taxon-name-part-type="order">Polyporales</tp:taxon-name-part></tp:taxon-name>, <tp:taxon-name><tp:taxon-name-part taxon-name-part-type="phylum">Basidiomycota</tp:taxon-name-part></tp:taxon-name>), evidenced by morphological characters and phylogenetic analysis.</article-title><source>Phytotaxa</source><volume>461</volume>: <fpage>31</fpage>–<lpage>39</lpage>. <ext-link xlink:href="10.11646/phytotaxa.461.1.4" ext-link-type="doi" xlink:type="simple">https://doi.org/10.11646/phytotaxa.461.1.4</ext-link></mixed-citation></ref><ref id="B36"><mixed-citation xmlns:xlink="http://www.w3.org/1999/xlink" xlink:type="simple"><person-group><name name-style="western"><surname>Petch</surname><given-names>T</given-names></name></person-group> (<year>1922</year>) <article-title>Additions to Ceylon fungi II. Annals of the Royal Botanic Gardens Peradeniya.</article-title><volume>7</volume>(<issue>4</issue>): <fpage>279</fpage>–<lpage>322</lpage>.</mixed-citation></ref></ref-list></tp:taxon-treatment>
